# Supplementary material for: Genetic Diversity and Distribution Patterns of Host Insects of Caterpillar Fungus Ophiocordyceps sinensis in the Qinghai-Tibet Plateau
Source: PLoS One. 2014 Mar 25;9(3):e92293. doi: 10.1371/journal.pone.0092293 (PMC3965410; doi:10.1371/journal.pone.0092293)
Supplement: Table S1 — Codes, locations and sample numbers of O. sinensis populations and genetic diversity estimates of its host insects. P: population; N: number of specimen; Nh: number of haplotypes; S: number of segregating sites; Hd: haplotype diversity; Pi: nucleotide diversity; NpH: number of private haplotypes. (XLSX) [file pone.0092293.s001.xlsx]

## Sheet: Sheet1
Population Number	Population Code	Population (County, Province)	Longitude	Latitude	N	Nh	S	Hd	Pi	NpH
1	LSDQ	Lasaduilong Deqin, Tibet	91°0′	29°38′	5	1	0	0	0	0
2	SN	Shannan area, Tibet	91°46′	29°14′	10	5	54	0.84444	0.04591	5
3	RDG	Rikeze Dongga, Tibet	88°52′	29°16′	5	1	0	0	0	0
4	RNML	Rikeze Nanmulin, Tibet	89°5′	29°40′	5	2	14	0.4	0.00856	1
5	RYD	Rikeze Yadong, Tibet	88°54′	27°28′	5	1	0	0	0	1
6	LZCY	Linzhi Chayu, Tibet	97°28′	28°39′	5	2	1	0.4	0.00061	1
7	NQS	Naqu Suoxian, Tibet	93°47′	31°53′	5	4	11	0.9	0.00734	0
8	NQBQ	Naqu Baqing, Tibet	94°2′	31°55′	5	2	1	0.4	0.00061	1
9	NQNR	Naqu Nierong, Tibet	92°17′	32°6′	5	2	1	0.4	0.00061	0
10	NQ	Naqu, Tibet	92°2′	31°28′	5	3	3	0.8	0.00214	1
11	NQJL	Naqu Jali, Tibet	93°13′	30°38′	5	2	1	0.4	0.00061	1
12	LZL	Linzhi Langxian, Tibet	93°4′	29°3′	5	4	4	0.9	0.00275	3
13	GUD	Guide, Qinghai	101°28′	36°01′	8	2	6	0.57143	0.00524	0
14	YS	Yushu, Qinghai	96°56′	33°02′	11	2	1	0.32727	0.0005	1
15	HN	Henan, Qinghai	101°37′	34°45′	9	1	0	0	0	0
16	MQ	Maqin, Qinghai	100°16	34°29′	11	1	0	0	0	0
17	GD	Gande, Qinghai	99°53′	33°57′	11	4	3	0.49091	0.00083	3
18	TD	Tongde, Qinghai	100°38′	35°14′	8	2	1	0.25	0.00038	1
19	QML	Qumalai, Qinghai	95°30′	34°31′	11	1	0	0	0	0
20	SD	Zhiduo, Qinghai	89°25′	33°21′	5	3	2	0.7	0.00122	2
21	GN	Guinan, Qinghai	100°45′	35°34′	10	4	13	0.53333	0.0055	0
22	HZ	Huangzhong, Qinghai	101°34′	36°29′	6	1	0	0	0	0
23	ZD	Zaduo, Qinghai	95°02′	32°55′	11	3	4	0.61818	0.00261	1
24	XH	Xinghai, Qinghai	99°59′	35°04′	10	5	7	0.8	0.00479	2
25	KD	Kangding, Sichuan	101°57′	30°02′	9	2	10	0.22222	0.0034	2
26	SQ	Shiqu, Sichuan	98°04′	33°01′	10	3	2	0.37778	0.00061	2
27	HY	Huangyuan, Qinghai	101°17′	36°43′	11	4	8	0.49091	0.00222	2
28	LL	Luolong, Tibet	95°45′	30°49′	8	4	3	0.64286	0.00115	2
29	DQ	Dingqing, Tibet	95°38′	31°25′	11	4	3	0.6	0.00106	2
30	BR	Biru, Tibet	93°41′	31°32′	15	6	6	0.64762	0.0014	2
31	DR	Dari , Qinghai	99°41′	33°44′	10	2	1	0.2	0.00031	1
32	DZ	Dazi, Tibet	91°23′	29°37′	9	3	2	0.41667	0.00068	1
33	LZ	Nyingchi, Tibet	94°15′	29°35′	21	8	51	0.87143	0.02973	8
34	ML	Milin, Tibet	94°08′	29°11′	11	6	39	0.85455	0.02074	6
35	GK	Mozhugongka, Tibet	91°46′	29°46′	8	5	14	0.85714	0.00928	2
36	GB	Gongbujiangda, Tibet	93°15′	29°55′	30	14	97	0.92414	0.05797	9
37	LQ	Luqu, Gansu	102°30′	34°36′	11	4	55	0.67273	0.02669	3
38	QL	Qilian, Qinghai	100°13′	38°01′	11	1	0	0	0	0
39	GH	Gonghe, Qinghai	100°37′	36°16′	10	1	0	0	0	0
40	GC	Gangcha, Qinghai	100°10′	37°19′	11	1	0	0	0	0
41	TJ	Tianjun, Qinghai	99°02′	37°17′	11	1	0	0	0	0
42	SG	ShangriLa, Yunnan	98°43′	27°47′	6	4	11	0.8	0.00856	3
43	TQ	Deqin, Yunnan	98°56′	28°29′	11	7	20	0.89091	0.00998	6
	Total				400		169	0.90842	0.04104
NOTE: P=population, N=number of specimen, Nh=number of haplotypes,S=number of segregating sites,Hd=haplotype diversity,Pi=nucleotide diversity,NpH=number of private haplotypes.
